# Supplementary material for: Transcriptional Responses of Arabidopsis thaliana during Wilt Disease Caused by the Soil-Borne Phytopathogenic Bacterium, Ralstonia solanacearum
Source: PLoS One. 2008 Jul 2;3(7):e2589. doi: 10.1371/journal.pone.0002589 (PMC2435627; doi:10.1371/journal.pone.0002589)
Supplement: Table S1 — List of up- and down-regulated genes at early time points (12H and 24H post inoculation) in Col-5/GMI1000 and in Nd-1/ΔPopP2 plants vs. Nd-1/GMI1000 plants. FDR≤0.05 and SLR≥1 for up-regulated genes or SLR≤−1 for down-regulated genes. (0.02 MB XLS) [file pone.0002589.s001.xls]

## Sheet: Table_S1
Table_S1.
Average Signal Log Ratios (SLR) of gene expressions; False discovery Rate (FDR).
	Probe Set ID	Transcript ID	Col-5/GMI1000 vs. Nd-1/GMI1000		Nd-1/DPopP2 vs. Nd-1/GMI1000		Gene Title
			SLR	FDR	SLR	FDR
Up-regulated genes at 12H	245262_at	At4g16563	1.11021	0.000525952	1.22317	0.0139982	aspartyl protease family protein
	254098_at	At4g25100	1.54032	1.82658e-06	1.31803	0.00414213	superoxide dismutase (Fe), chloroplast (SODB) / iron superoxide dismutase (FSD1)
Down-regulated genes at 12H	258003_at	At3g29030	-1.00051	0.00131977	-1.29475	0.00678785	expansin, putative (EXP5)
Up-regulated genes at 24H	249752_at	At5g24660	1.02324	0.0194273	1.40761	0.0304881	expressed protein
	259561_at	At1g21250	2.80271	6.61507e-10	1.02174	0.0339314	wall-associated kinase 1 (WAK1)
Down-regulated genes at 24H	249862_at	At5g22920	-1.10342	2.64245e-06	-1.00633	0.000887385	zinc finger (C3HC4-type RING finger) family protein
	251221_at	At3g62550	-1.14319	1.31725e-06	-1.2271	6.32665e-05	universal stress protein (USP) family protein
	251356_at	At3g61060	-1.29354	9.53583e-05	-1.15121	0.015806	F-box family protein / lectin-related
	253061_at	At4g37610	-1.22526	5.03088e-05	-1.02443	0.0162176	TAZ zinc finger family protein / BTB/POZ domain-containing protein
	255381_at	At4g03510	-1.17228	0.00129415	-1.19885	0.024706	zinc finger (C3HC4-type RING finger) family protein (RMA1)
	258856_at	At3g02040	-1.1167	0.000696802	-1.10274	0.0219285	glycerophosphoryl diester phosphodiesterase family protein
	260070_at	At1g73830	-1.0927	6.00716e-05	-1.22008	0.00100807	basic helix-loop-helix (bHLH) family protein
	260527_at	At2g47270	-1.6451	7.6618e-05	-1.25465	0.0339314	expressed protein
	263133_at	At1g78450	-1.62116	6.35093e-06	-1.1849	0.015806	SOUL heme-binding family protein
