# Supplementary material for: Transcriptional Responses of Arabidopsis thaliana during Wilt Disease Caused by the Soil-Borne Phytopathogenic Bacterium, Ralstonia solanacearum
Source: PLoS One. 2008 Jul 2;3(7):e2589. doi: 10.1371/journal.pone.0002589 (PMC2435627; doi:10.1371/journal.pone.0002589)
Supplement: Table S2 — List of genes up-regulated 5 days post inoculation in Col-5/GMI1000 and in Nd-1/ΔPopP2 plants vs. Nd-1/GMI1000 plants (FDR≤0.05 and SLR≥1) (0.09 MB XLS) [file pone.0002589.s002.xls]

## Sheet: Table_S2
Table_S2.
Average Signal Log Ratios (SLR) of gene expressions; False discovery Rate (FDR).
Probe Set ID	Col-5/GMI1000 vs. Nd-1/GMI1000		Nd-1/DPopP2 vs. Nd-1/GMI1000		Transcript ID	Gene Title
	SLR	FDR	SLR	FDR
245041_at	1.83447	2.06273e-06	1.22829	0.000742374	At2g26530	expressed protein
245119_at	1.70218	0.000182495	1.7471	0.000353466	At2g41640	expressed protein
245252_at	1.54519	2.46841e-05	1.18508	0.00121468	At4g17500	ethylene-responsive element-binding protein 1 (ERF1) / EREBP-2 protein
245329_at	1.2662	0.00812454	1.45718	0.00479766	At4g14365	zinc finger (C3HC4-type RING finger) family protein / ankyrin repeat family protein
245393_at	1.65778	6.71245e-05	1.68056	0.000165098	At4g16260	glycosyl hydrolase family 17 protein
245627_at	1.97185	9.78776e-07	1.44207	0.000176857	At1g56600	galactinol synthase, putative
245628_at	2.02221	4.08433e-05	1.17391	0.0140355	At1g56650	myb family transcription factor (MYB75)
245711_at	3.28781	9.67295e-09	2.21001	1.59424e-05	At5g04340	zinc finger (C2H2 type) family protein
245731_at	2.10858	5.41027e-08	1.32475	0.000117918	At1g73500	mitogen-activated protein kinase kinase (MAPKK), putative (MKK9)
245748_at	1.16607	1.35238e-05	1.0558	0.000140605	At1g51140	basic helix-loop-helix (bHLH) family protein
245749_at	2.69111	1.38952e-07	1.80314	0.000114054	At1g51090	heavy-metal-associated domain-containing protein
245757_at	1.60873	0.00244569	1.28681	0.0213969	At1g35140	phosphate-responsive protein, putative
245777_at	3.26161	8.74915e-06	2.133	0.00227611	At1g73540	MutT/nudix family protein
245840_at	1.24019	0.000356527	1.42357	0.000210994	At1g58420	expressed protein
245866_s_at	1.50689	0.00015851	1.53536	0.000336468	At1g57990	purine permease-related
245976_at	1.3683	0.00455071	1.22349	0.0167865	At5g13080	WRKY family transcription factor
245982_at	4.61334	1.3489e-09	4.70805	2.56971e-08	At5g13170	nodulin MtN3 family protein
245998_at	1.15939	0.003254	1.5041	0.000631633	At5g20830	sucrose synthase / sucrose-UDP glucosyltransferase (SUS1)
246018_at	1.73041	1.7912e-05	1.50651	0.000275745	At5g10695	expressed protein
246230_at	1.16735	6.53546e-05	1.11109	0.000312395	At4g36710	scarecrow transcription factor family protein
246302_at	1.66103	9.21272e-06	1.22301	0.00085807	At3g51860	cation exchanger, putative (CAX3)
246335_at	1.11952	1.64588e-06	1.24978	2.25649e-06	At3g44880	Rieske (2Fe-2S) domain-containing protein
246490_at	2.22784	3.08185e-09	1.06141	0.000355737	At5g15950	adenosylmethionine decarboxylase family protein
246495_at	1.71522	6.93998e-07	1.14521	0.00035701	At5g16200	50S ribosomal protein-related
246682_at	1.51515	0.000802869	1.32996	0.00486259	At5g33290	exostosin family protein
246777_at	3.29511	1.01387e-09	1.84622	3.31026e-05	At5g27420	zinc finger (C3HC4-type RING finger) family protein
246821_at	1.39576	1.77824e-06	1.08413	0.000143125	At5g26920	calmodulin-binding protein
246870_at	1.26995	2.76763e-05	1.46428	1.82543e-05	At5g26030	ferrochelatase I
246908_at	1.59732	4.54445e-10	1.15628	9.43812e-07	At5g25610	dehydration-responsive protein (RD22)
246987_at	1.72395	3.28856e-07	1.30002	5.85028e-05	At5g67300	myb family transcription factor
246993_at	1.27752	0.000368814	1.38556	0.000384614	At5g67450	zinc finger (C2H2 type) protein 1 (AZF1)
247026_at	1.02418	0.0105398	1.70061	0.000249563	At5g67080	protein kinase family protein
247095_at	2.39579	4.54783e-07	1.68086	0.000157661	At5g66400	dehydrin (RAB18)
247177_at	1.14922	0.0132274	2.28725	4.95782e-05	At5g65300	expressed protein
247186_at	1.07909	1.60845e-05	1.08822	5.16293e-05	At5g65470	expressed protein
247208_at	1.79714	0.000672073	1.14517	0.035597	At5g64870	expressed protein
247240_at	1.04613	0.0240096	1.19461	0.0156728	At5g64660	U-box domain-containing protein
247279_at	2.6508	2.97089e-07	1.85505	0.000122504	At5g64310	arabinogalactan-protein (AGP1)
247324_at	1.50886	9.21272e-06	1.06799	0.00123383	At5g64190	expressed protein
247393_at	2.53643	6.9708e-09	1.96713	2.44712e-06	At5g63130	octicosapeptide/Phox/Bem1p (PB1) domain-containing protein
247431_at	2.91249	8.39814e-06	3.41936	4.89838e-06	At5g62520	expressed protein
247435_at	1.73646	1.16634e-07	1.47317	6.62485e-06	At5g62480	glutathione S-transferase, putative
247455_at	1.6974	1.43966e-06	1.30649	0.000137332	At5g62470	myb family transcription factor (MYB96)
247543_at	1.75759	0.000132953	1.12129	0.0143214	At5g61600	ethylene-responsive element-binding family protein
247655_at	2.22699	2.70301e-05	1.89424	0.000468887	At5g59820	zinc finger (C2H2 type) family protein (ZAT12)
247708_at	2.33891	3.07176e-07	1.20364	0.00233636	At5g59550	zinc finger (C3HC4-type RING finger) family protein
247717_at	2.55982	0.00307473	2.18986	0.0163839	At5g59320	lipid transfer protein 3 (LTP3)
247723_at	2.91746	1.53724e-08	2.85733	2.92498e-07	At5g59220	protein phosphatase 2C, putative / PP2C, putative
247925_at	1.8479	4.2942e-05	1.46379	0.00134888	At5g57560	xyloglucan:xyloglucosyl transferase / xyloglucan endotransglycosylase / endo-xyloglucan transferase (TCH4)
247957_at	1.72349	1.22473e-06	1.38842	7.7262e-05	At5g57050	protein phosphatase 2C ABI2 / PP2C ABI2 / abscisic acid-insensitive 2 (ABI2)
248164_at	2.14381	8.49525e-06	1.55864	0.000918247	At5g54490	calcium-binding EF-hand protein, putative
248236_at	1.78901	1.04093e-05	2.01628	8.93185e-06	At5g53870	plastocyanin-like domain-containing protein
248248_at	1.07988	7.40028e-05	1.04931	0.000280237	At5g53120	spermidine synthase, putative / putrescine aminopropyltransferase, putative
248322_at	1.85597	0.000389424	1.70095	0.00197483	At5g52760	heavy-metal-associated domain-containing protein
248327_at	1.64655	3.21858e-05	1.42408	0.000461123	At5g52750	heavy-metal-associated domain-containing protein
248330_at	1.01467	0.017114	1.06683	0.0188954	At5g52810	ornithine cyclodeaminase/mu-crystallin family protein
248332_at	1.19078	0.0020982	1.11156	0.00663275	At5g52640	heat shock protein 81-1 (HSP81-1) / heat shock protein 83 (HSP83)
248352_at	2.82786	2.7311e-11	1.86975	4.2681e-07	At5g52300	low-temperature-responsive 65 kD protein (LTI65) / desiccation-responsive protein 29B (RD29B)
248392_at	1.86192	1.88347e-05	1.90549	4.97181e-05	At5g52050	MATE efflux protein-related
248448_at	2.44289	2.83397e-05	1.70154	0.0029035	At5g51190	AP2 domain-containing transcription factor, putative
248505_at	1.62994	6.64576e-06	1.40471	0.000133325	At5g50360	expressed protein
248611_at	1.15194	0.0056996	1.66021	0.000445875	At5g49520	WRKY family transcription factor
248794_at	1.30261	0.000755736	1.25797	0.00215926	At5g47220	ethylene-responsive element-binding factor 2 (ERF2)
248799_at	2.46833	3.62281e-07	1.48987	0.000622605	At5g47230	ethylene-responsive element-binding factor 5 (ERF5)
248959_at	1.91067	1.0479e-07	1.16096	0.000262611	At5g45630	expressed protein
248964_at	3.10686	1.35832e-06	1.41678	0.0125223	At5g45340	cytochrome P450 family protein
248970_at	1.62128	0.000243958	1.03504	0.0201817	At5g45380	sodium:solute symporter family protein
249101_at	1.42931	0.0187469	2.02964	0.00230223	At5g43580	protease inhibitor, putative
249197_at	1.90873	0.000194782	1.19334	0.0202395	At5g42380	calmodulin-related protein, putative
249237_at	1.16149	3.43867e-05	1.15006	0.000122804	At5g42050	expressed protein
249377_at	1.59992	0.00112882	2.27387	7.55898e-05	At5g40690	expressed protein
249417_at	1.51864	0.000669165	1.49492	0.00169512	At5g39670	calcium-binding EF hand family protein
249454_at	1.73549	0.000773689	1.581	0.00351247	At5g39520	expressed protein
249467_at	1.03049	0.00663858	1.33406	0.00150892	At5g39610	no apical meristem (NAM) family protein
249486_at	1.16523	5.06099e-06	1.08479	4.6735e-05	At5g39030	protein kinase family protein
249527_at	1.16737	0.0194428	1.4316	0.00764303	At5g38710	proline oxidase, putative / osmotic stress-responsive proline dehydrogenase, putative
249583_at	2.31558	4.26641e-05	1.44593	0.00868544	At5g37770	touch-responsive protein / calmodulin-related protein 2, touch-induced (TCH2)
249626_at	1.27974	0.00178122	2.39441	5.45946e-06	At5g37540	aspartyl protease family protein
249719_at	1.54115	9.76739e-05	1.17148	0.00324126	At5g35735	auxin-responsive family protein
249746_at	1.1932	8.03352e-05	1.03433	0.000943311	At5g24590	turnip crinkle virus-interacting protein / TCV-interacting protein (TIP)
249797_at	1.32069	7.30369e-06	1.43261	1.03492e-05	At5g23750	remorin family protein
249860_at	3.21915	1.83668e-12	1.79363	5.93243e-07	At5g22860	serine carboxypeptidase S28 family protein
249918_at	1.96657	1.77859e-06	1.03941	0.00497337	At5g19240	expressed protein
249928_at	3.44284	2.55765e-07	2.38126	0.000123447	At5g22250	CCR4-NOT transcription complex protein, putative
250098_at	2.71681	4.99758e-07	1.15601	0.0126625	At5g17350	expressed protein
250158_at	1.19973	3.64534e-05	1.47863	1.03492e-05	At5g15190	expressed protein
250213_at	1.11302	0.000168598	1.27617	0.000104998	At5g13820	telomeric DNA-binding protein 1 (TBP1)
250259_at	1.25789	8.05472e-06	1.09058	0.000142133	At5g13800	hydrolase, alpha/beta fold family protein
250279_at	1.07204	0.00123355	1.10354	0.00196651	At5g13200	GRAM domain-containing protein / ABA-responsive protein-related
250351_at	1.88081	0.0283765	2.13566	0.0196435	At5g12030	17.7 kDa class II heat shock protein 17.6A (HSP17.7-CII)
250408_at	1.25697	0.000735633	1.32156	0.00102552	At5g10930	CBL-interacting protein kinase 5 (CIPK5)
250676_at	1.74041	1.45636e-06	1.38508	0.000102573	At5g06320	harpin-induced family protein / HIN1 family protein / harpin-responsive family protein / NDR1/HIN1-like protein 3
250781_at	2.59619	5.92671e-06	1.98854	0.000411427	At5g05410	DRE-binding protein (DREB2A)
250798_at	1.14069	0.0108648	2.61691	6.62485e-06	At5g05340	peroxidase, putative
251028_at	1.34317	1.05452e-05	1.55743	6.62485e-06	At5g02230	haloacid dehalogenase-like hydrolase family protein
251054_at	1.43489	5.31833e-05	1.84121	8.93185e-06	At5g01540	lectin protein kinase, putative
251060_at	2.22406	9.67859e-06	1.81353	0.000317341	At5g01820	CBL-interacting protein kinase 14 (CIPK14)
251084_at	1.23049	4.91856e-05	1.27612	0.000104998	At5g01520	zinc finger (C3HC4-type RING finger) family protein
251191_at	1.00439	0.00319238	1.96517	6.62485e-06	At3g62590	lipase class 3 family protein
251200_at	1.01243	0.00368599	1.03303	0.00559286	At3g63010	expressed protein
251259_at	1.90058	2.91995e-06	1.36451	0.000468887	At3g62260	protein phosphatase 2C, putative / PP2C, putative
251272_at	1.37878	5.10216e-06	1.09179	0.000271106	At3g61890	homeobox-leucine zipper protein 12 (HB-12) / HD-ZIP transcription factor 12
251293_at	1.32097	0.0160383	1.46523	0.0125218	At3g61930	expressed protein
251636_at	1.4548	2.13416e-06	1.37671	1.87228e-05	At3g57530	calcium-dependent protein kinase, putative / CDPK, putative
251640_at	1.59147	3.61371e-05	1.26455	0.00116395	At3g57450	expressed protein
251644_at	1.20103	0.000453544	1.47168	0.000133325	At3g57540	remorin family protein
251704_at	1.45293	4.73067e-07	1.08385	8.97926e-05	At3g56360	expressed protein
251743_at	1.16829	0.000214856	1.19072	0.000438648	At3g55890	yippee family protein
251745_at	2.54076	1.6447e-07	2.27519	4.78069e-06	At3g55980	zinc finger (CCCH-type) family protein
251770_at	1.25191	0.0349139	1.37786	0.0294473	At3g55970	oxidoreductase, 2OG-Fe(II) oxygenase family protein
252053_at	1.62775	0.00016319	1.68067	0.00029798	At3g52400	syntaxin, putative (SYP122)
252068_at	1.3279	0.00105338	1.21085	0.00447722	At3g51440	strictosidine synthase family protein
252076_at	1.16143	0.0048949	1.32657	0.00300936	At3g51660	macrophage migration inhibitory factor family protein / MIF family protein
252102_at	1.44431	0.00973261	1.28472	0.0314734	At3g50970	dehydrin xero2 (XERO2) / low-temperature-induced protein LTI30 (LTI30)
252131_at	2.64399	2.6545e-05	2.27216	0.000420562	At3g50930	AAA-type ATPase family protein
252278_at	1.57393	2.05649e-05	1.35366	0.000339832	At3g49530	no apical meristem (NAM) family protein
252400_at	1.16027	0.00126316	1.51574	0.000204788	At3g48020	expressed protein
252414_at	2.44854	4.03125e-10	1.22793	6.45717e-05	At3g47420	glycerol-3-phosphate transporter, putative / glycerol 3-phosphate permease, putative
252474_at	2.66247	7.22894e-06	1.39053	0.0113637	At3g46620	zinc finger (C3HC4-type RING finger) family protein
252515_at	1.73411	0.0283285	1.88647	0.0252196	At3g46230	17.4 kDa class I heat shock protein (HSP17.4-CI)
252679_at	3.31599	8.73127e-06	2.19364	0.00208858	At3g44260	CCR4-NOT transcription complex protein, putative
252908_at	2.2075	1.14771e-05	1.83838	0.000293813	At4g39670	expressed protein
253046_at	1.46967	0.000876784	1.50715	0.00149451	At4g37370	cytochrome P450, putative
253101_at	1.54796	0.00172356	2.1971	0.000122504	At4g37430	cytochrome P450 81F1 (CYP81F1) (CYP91A2)
253104_at	1.28653	0.00393398	2.00221	0.000127809	At4g36010	pathogenesis-related thaumatin family protein
253113_at	1.32641	0.000278382	1.52024	0.000166259	At4g35985	senescence/dehydration-associated protein-related
253203_at	1.47624	2.21624e-06	1.3274	3.69683e-05	At4g34710	arginine decarboxylase 2 (SPE2)
253259_at	4.25194	7.14437e-06	3.36323	0.000342369	At4g34410	AP2 domain-containing transcription factor, putative
253263_at	1.55338	0.000791062	1.20274	0.0119749	At4g34000	abscisic acid responsive elements-binding factor (ABRE) / ABA-responsive elements-binding factor (ABF3)
253268_s_at	2.08573	7.8032e-05	1.43032	0.00626635	At4g34135	UDP-glucoronosyl/UDP-glucosyl transferase family protein
253277_at	1.05885	0.000356313	1.20198	0.000239963	At4g34230	cinnamyl-alcohol dehydrogenase, putative
253284_at	1.46529	1.63989e-06	1.29982	3.31026e-05	At4g34150	C2 domain-containing protein
253323_at	1.23814	0.000582696	1.20552	0.00165548	At4g33920	protein phosphatase 2C family protein / PP2C family protein
253344_at	2.32277	4.60029e-07	2.32348	2.71877e-06	At4g33550	protease inhibitor/seed storage/lipid transfer protein (LTP) family protein
253382_at	1.31744	1.04198e-05	1.66568	2.44712e-06	At4g33040	glutaredoxin family protein
253407_at	1.1439	4.34525e-05	1.35944	1.89207e-05	At4g32920	glycine-rich protein
253414_at	1.3166	0.000137069	1.43445	0.000143859	At4g33050	calmodulin-binding family protein
253455_at	1.40708	1.51461e-06	1.0255	0.000258447	At4g32020	expressed protein
253473_at	1.02008	0.000140182	1.43787	7.77893e-06	At4g32250	protein kinase family protein
253535_at	1.31585	9.52732e-05	1.23808	0.000470795	At4g31550	WRKY family transcription factor
253630_at	1.28319	2.85084e-06	1.19868	2.84481e-05	At4g30490	AFG1-like ATPase family protein
253638_at	1.35366	2.38157e-07	1.49273	5.2354e-07	At4g30470	cinnamoyl-CoA reductase-related
253643_at	3.79482	2.50651e-07	2.87426	4.50063e-05	At4g29780	expressed protein
253693_at	1.17068	1.44052e-05	1.15878	5.84294e-05	At4g29670	thioredoxin family protein
253830_at	3.28586	0.000432372	2.14251	0.0243171	At4g27652	expressed protein
253832_at	2.66344	0.00012575	1.55617	0.0239485	At4g27654	expressed protein
253859_at	2.93421	6.50852e-06	1.45374	0.0152781	At4g27657	expressed protein
253872_at	1.48693	4.91682e-05	1.53634	0.000104998	At4g27410	no apical meristem (NAM) family protein (RD26)
253915_at	2.27106	3.62281e-07	1.17811	0.00240515	At4g27280	calcium-binding EF hand family protein
253994_at	1.30356	4.33056e-06	1.00038	0.000330424	At4g26080	protein phosphatase 2C ABI1 / PP2C ABI1 / abscisic acid-insensitive 1 (ABI1)
254059_at	1.44738	0.00165305	1.24736	0.00968231	At4g25200	23.6 kDa mitochondrial small heat shock protein (HSP23.6-M)
254066_at	1.82096	6.66333e-08	1.02113	0.000432244	At4g25480	DRE-binding protein (DREB1A) / CRT/DRE-binding factor 3 (CBF3)
254074_at	3.01109	3.28856e-07	1.08678	0.0296994	At4g25490	DRE-binding protein (DREB1B) / CRT/CRE-binding factor 1 (CBF1) / transcriptional activator CBF1
254075_at	2.41766	4.86726e-06	1.16741	0.0156383	At4g25470	DRE-binding protein (DREB1C) / CRT/DRE-binding factor 2 (CBF2)
254098_at	1.23342	2.23657e-05	1.24794	6.71013e-05	At4g25100	superoxide dismutase (Fe), chloroplast (SODB) / iron superoxide dismutase (FSD1)
254101_at	1.40643	0.00147598	2.13937	4.69292e-05	At4g25000	alpha-amylase, putative / 1,4-alpha-D-glucan glucanohydrolase, putative
254120_at	4.19272	3.54243e-06	2.23219	0.00685689	At4g24570	mitochondrial substrate carrier family protein
254158_at	2.08817	3.69715e-07	1.91314	6.62485e-06	At4g24380	expressed protein
254189_at	2.28162	1.28927e-05	2.92022	2.56134e-06	At4g24000	cellulose synthase family protein
254231_at	1.77443	7.48245e-05	2.04974	4.50063e-05	At4g23810	WRKY family transcription factor
254232_at	1.00755	0.0310154	1.68984	0.00117316	At4g23600	coronatine-responsive tyrosine aminotransferase / tyrosine transaminase
254255_at	1.04884	0.011978	1.39662	0.00225686	At4g23220	protein kinase family protein
254265_s_at	1.49106	0.000325904	1.45598	0.000981067	At4g23140	receptor-like protein kinase 5 (RLK5)
254299_at	1.14462	1.29956e-05	1.46298	2.59995e-06	At4g22920	expressed protein
254389_s_at	1.19031	0.00154348	1.35491	0.00100164	At4g21910	MATE efflux family protein
254447_at	1.36698	0.00786606	1.84269	0.0012911	At4g20860	FAD-binding domain-containing protein
254707_at	1.00984	0.00206045	1.05837	0.00263984	At4g18010	inositol polyphosphate 5-phosphatase II (IP5PII)
254926_at	3.16728	1.23324e-08	2.0878	2.46234e-05	At4g11280	1-aminocyclopropane-1-carboxylate synthase 6 / ACC synthase 6 (ACS6)
254952_at	1.55548	7.58222e-06	1.2698	0.000265506	At4g10960	lipase class 3 family protein
255065_s_at	1.31597	0.000504943	1.11575	0.00445598	At4g08870	arginase, putative
255080_at	1.84829	1.38952e-07	1.33898	4.80796e-05	At4g09030	arabinogalactan-protein (AGP10)
255127_at	1.21653	0.00582749	1.14647	0.0146905	At4g08300	nodulin MtN21 family protein
255348_at	1.03597	0.00122687	1.06478	0.00197483	At4g03820	expressed protein
255430_at	2.63365	1.86534e-08	1.12543	0.00248076	At4g03320	chloroplast protein import component-related
255521_at	2.74682	7.72382e-09	1.55123	0.000104998	At4g02280	sucrose synthase, putative / sucrose-UDP glucosyltransferase, putative
255549_at	2.14003	3.11249e-05	1.62069	0.00157122	At4g01950	phospholipid/glycerol acyltransferase family protein
255630_at	1.0435	0.0165203	1.68712	0.000606702	At4g00700	C2 domain-containing protein
255753_at	1.19165	0.000255046	1.1278	0.00106364	At1g18570	myb family transcription factor (MYB51)
255795_at	3.32772	1.36119e-07	3.04376	2.91015e-06	At2g33380	calcium-binding RD20 protein (RD20)
255844_at	1.83481	1.15752e-05	1.46337	0.00045684	At2g33580	protein kinase family protein / peptidoglycan-binding LysM domain-containing protein
256008_s_at	1.14655	0.000126482	1.16381	0.000284502	At1g34040	alliinase family protein
256017_at	1.94443	1.55893e-06	2.11291	2.71877e-06	At1g19180	expressed protein
256022_at	1.56327	2.22382e-08	1.36149	1.51367e-06	At1g58360	amino acid permease I (AAP1)
256093_at	1.60906	4.27331e-06	1.05668	0.00144474	At1g20823	zinc finger (C3HC4-type RING finger) family protein
256114_at	1.63883	1.03411e-05	1.06308	0.00271518	At1g16850	expressed protein
256185_at	1.38335	2.2942e-05	1.10687	0.000758927	At1g51700	Dof-type zinc finger domain-containing protein (ADOF1)
256243_at	1.21306	0.0373553	1.37774	0.0262125	At3g12500	basic endochitinase
256245_at	1.43165	0.000559806	1.17077	0.00634286	At3g12580	heat shock protein 70, putative / HSP70, putative
256296_at	1.97886	9.12894e-07	1.25549	0.000709013	At1g69480	EXS family protein / ERD1/XPR1/SYG1 family protein
256321_at	1.20024	0.00503866	1.07411	0.0181377	At1g55020	lipoxygenase (LOX1)
256356_s_at	2.81274	4.92846e-06	1.78913	0.00205036	At1g66500	zinc finger (C2H2-type) family protein
256442_at	3.8669	2.58034e-06	1.99792	0.00720877	At3g10930	expressed protein
256522_at	1.99017	0.000216723	2.21686	0.000177847	At1g66160	U-box domain-containing protein
256603_at	1.56308	0.000287334	2.01069	4.97181e-05	At3g28270	expressed protein
256763_at	1.75472	0.000253157	2.10642	0.000100102	At3g16860	phytochelatin synthetase-related
256789_at	3.59237	3.58246e-10	3.46933	2.56971e-08	At3g13672	seven in absentia (SINA) family protein
256861_at	1.15822	0.000240118	1.17737	0.000491442	At3g23920	beta-amylase, putative / 1,4-alpha-D-glucan maltohydrolase, putative
257022_at	1.78849	1.22865e-06	1.75844	6.9405e-06	At3g19580	zinc finger (C2H2 type) protein 2 (AZF2)
257053_at	1.57216	1.28927e-05	1.17877	0.000929168	At3g15210	ethylene-responsive element-binding factor 4 (ERF4)
257056_at	1.35049	2.94223e-06	1.03112	0.000260934	At3g15350	glycosyltransferase family 14 protein / core-2/I-branching enzyme family protein
257061_at	1.18014	0.0211276	1.09828	0.0458824	At3g18250	expressed protein
257083_s_at	1.77488	0.000150598	1.17314	0.0121531	At3g20590	non-race specific disease resistance protein, putative
257280_at	1.4033	8.47456e-05	1.76202	1.89207e-05	At3g14440	9-cis-epoxycarotenoid dioxygenase, putative / neoxanthin cleavage enzyme, putative
257628_at	2.15864	1.1661e-10	1.24023	5.95025e-06	At3g26290	cytochrome P450 71B26, putative (CYP71B26)
257866_at	1.16703	0.000243823	1.04003	0.00174983	At3g17770	dihydroxyacetone kinase family protein
257919_at	1.64869	0.00115416	1.89432	0.000666908	At3g23250	myb family transcription factor (MYB15)
257925_at	2.51969	8.31305e-07	1.21279	0.00673697	At3g23170	expressed protein
258133_at	1.79354	1.04093e-05	1.15719	0.00285732	At3g24500	ethylene-responsive transcriptional coactivator, putative
258158_at	3.24837	1.15769e-08	2.28207	1.04647e-05	At3g17790	acid phosphatase type 5 (ACP5)
258188_at	1.58155	4.88367e-08	1.39786	2.22815e-06	At3g17800	expressed protein
258347_at	3.07505	1.07375e-10	1.36647	0.000104998	At3g17520	late embryogenesis abundant domain-containing protein / LEA domain-containing protein
258362_at	1.34528	0.000121001	1.50569	0.000102573	At3g14280	expressed protein
258374_at	1.69062	3.01122e-06	1.04814	0.00191503	At3g14360	lipase class 3 family protein
258452_at	2.67186	1.78454e-10	1.13413	0.000232967	At3g22370	alternative oxidase 1a, mitochondrial (AOX1A)
258498_at	5.66946	3.44465e-13	3.31562	1.01417e-07	At3g02480	ABA-responsive protein-related
258606_at	3.85385	7.14437e-06	2.52295	0.00201861	At3g02840	immediate-early fungal elicitor family protein
258682_at	1.58616	6.84344e-05	1.7286	8.22099e-05	At3g08720	serine/threonine protein kinase (PK19)
258792_at	2.88116	1.18175e-06	1.87499	0.000646696	At3g04640	glycine-rich protein
258925_at	1.66673	3.16908e-07	1.16189	0.000133189	At3g10420	sporulation protein-related
258947_at	3.00542	5.04741e-06	2.83095	4.15609e-05	At3g01830	calmodulin-related protein, putative
258983_at	2.29122	0.0043325	2.98123	0.000894798	At3g08860	alanine--glyoxylate aminotransferase, putative / beta-alanine-pyruvate aminotransferase, putative / AGT, putative
259150_at	1.37441	0.000282625	1.05357	0.00631474	At3g10320	expressed protein
259231_at	1.6032	1.63833e-07	1.30268	1.38611e-05	At3g11410	protein phosphatase 2C, putative / PP2C, putative
259403_at	1.39828	0.0123021	1.70225	0.00480196	At1g17745	D-3-phosphoglycerate dehydrogenase / 3-PGDH
259410_at	1.73903	0.000122392	1.89321	0.000133295	At1g13340	expressed protein
259418_at	1.95271	8.45081e-07	1.129	0.00160062	At1g02390	phospholipid/glycerol acyltransferase family protein
259428_at	1.55524	0.00123015	1.38783	0.00599404	At1g01560	mitogen-activated protein kinase, putative / MAPK, putative (MPK11)
259439_at	1.11426	0.012848	1.55071	0.00176143	At1g01480	1-aminocyclopropane-1-carboxylate synthase 2 / ACC synthase 2 (ACS2) (ACC1)
259445_at	2.92051	1.18934e-07	3.20963	2.95196e-07	At1g02400	gibberellin 2-oxidase, putative / GA2-oxidase, putative
259479_at	2.32173	7.56089e-07	1.51636	0.000467952	At1g19020	expressed protein
259616_at	2.64728	2.04589e-08	1.3585	0.000501023	At1g47960	invertase/pectin methylesterase inhibitor family protein
259618_at	1.37004	1.62923e-05	1.34203	7.54139e-05	At1g48000	myb family transcription factor
259864_at	1.23484	1.58135e-06	1.51197	7.287e-07	At1g72800	nuM1-related
259879_at	3.89894	9.33414e-08	3.28701	6.09876e-06	At1g76650	calcium-binding EF hand family protein
259922_at	1.23877	3.11777e-05	1.12194	0.000281045	At1g72770	protein phosphatase 2C P2C-HA / PP2C P2C-HA (P2C-HA)
259937_s_at	1.60861	3.5816e-05	1.19392	0.00205459	At1g71330	ABC transporter family protein
259979_at	1.02697	0.00193223	1.03321	0.0034733	At1g76600	expressed protein
260005_at	1.72897	4.30039e-07	1.82389	1.49568e-06	At1g67920	expressed protein
260156_at	1.23899	0.000364345	1.01745	0.00448362	At1g52880	no apical meristem (NAM) family protein
260203_at	1.92534	0.000418227	1.79006	0.00186121	At1g52890	no apical meristem (NAM) family protein
260227_at	2.44382	3.97717e-07	1.19868	0.00402503	At1g74450	expressed protein
260296_at	1.08672	0.000628646	1.11966	0.00106986	At1g63750	disease resistance protein (TIR-NBS-LRR class), putative
260357_at	1.65029	1.77824e-06	1.21666	0.000259237	At1g69260	expressed protein
260391_at	1.06155	0.00417932	1.32244	0.00127569	At1g74020	strictosidine synthase family protein
260399_at	1.54158	0.00102748	2.1004	0.000104998	At1g72520	lipoxygenase, putative
260522_x_at	2.5858	2.57138e-06	1.62351	0.00154254	At2g41730	expressed protein
260551_at	1.70339	0.000147627	1.43463	0.00192671	At2g43510	trypsin inhibitor, putative
260581_at	1.18411	0.000389424	1.50315	8.26111e-05	At2g47190	myb family transcription factor (MYB2)
260656_at	2.12038	9.15327e-06	1.33468	0.00319493	At1g19380	expressed protein
260693_at	2.08144	0.000360403	2.60348	8.97926e-05	At1g32450	proton-dependent oligopeptide transport (POT) family protein
261033_at	1.54736	0.00076732	1.8627	0.000278913	At1g17380	expressed protein
261037_at	2.16531	3.19269e-05	2.39354	3.52847e-05	At1g17420	lipoxygenase, putative
261077_at	2.34246	1.22391e-05	2.16858	0.000104998	At1g07430	protein phosphatase 2C, putative / PP2C, putative
261193_at	1.80549	4.0277e-05	1.16935	0.00643835	At1g32920	expressed protein
261366_at	1.15208	0.00102748	1.69686	4.48971e-05	At1g53100	glycosyltransferase family 14 protein / core-2/I-branching enzyme family protein
261405_at	1.8599	0.0003723	1.19943	0.0239053	At1g18740	expressed protein
261420_at	2.21814	2.36534e-07	1.42991	0.000246258	At1g07720	beta-ketoacyl-CoA synthase family protein
261470_at	2.34135	2.54934e-05	2.25606	0.000126634	At1g28370	ERF domain protein 11 (ERF11)
261545_at	1.36715	9.69309e-05	1.70146	2.40863e-05	At1g63530	hypothetical protein
261648_at	3.2545	6.72134e-07	2.32039	0.000176857	At1g27730	zinc finger (C2H2 type) family protein (ZAT10) / salt-tolerance zinc finger protein (STZ)
261650_at	1.06668	0.000282625	1.1836	0.000243842	At1g27770	calcium-transporting ATPase 1, plasma membrane-type / Ca(2+)-ATPase isoform 1 (ACA1) / plastid envelope ATPase 1 (PEA1)
261754_at	1.81165	1.53293e-06	1.41774	0.000122677	At1g76130	alpha-amylase, putative / 1,4-alpha-D-glucan glucanohydrolase, putative
261892_at	2.9853	2.47597e-07	2.4644	1.59424e-05	At1g80840	WRKY family transcription factor
261937_at	1.70372	1.56469e-05	1.96079	1.03851e-05	At1g22570	proton-dependent oligopeptide transport (POT) family protein
262072_at	1.29458	1.35078e-05	1.16142	0.00015479	At1g59590	expressed protein
262124_at	1.014	0.00628701	1.26299	0.00197483	At1g59660	nucleoporin family protein
262128_at	4.89999	8.28429e-12	2.15805	2.3289e-05	At1g52690	late embryogenesis abundant protein, putative / LEA protein, putative
262137_at	1.3816	0.000347481	1.07342	0.00658851	At1g77920	bZIP family transcription factor
262164_at	1.97226	1.94814e-05	1.68851	0.000341621	At1g78070	WD-40 repeat family protein
262237_at	1.06755	0.0003723	1.19658	0.000280237	At1g48320	thioesterase family protein
262347_at	1.27352	1.48264e-05	1.48753	8.19269e-06	At1g64110	AAA-type ATPase family protein
262357_at	1.34185	0.0248772	1.58689	0.0129723	At1g73040	jacalin lectin family protein
262360_at	1.27628	2.94485e-05	1.23134	0.000138329	At1g73080	leucine-rich repeat transmembrane protein kinase, putative
262381_at	1.65848	0.000154741	1.58424	0.000621503	At1g72900	disease resistance protein (TIR-NBS class), putative
262482_at	1.41647	0.0012462	2.01535	8.44773e-05	At1g17020	oxidoreductase, 2OG-Fe(II) oxygenase family protein
262607_at	1.01806	0.000195916	1.21674	8.00346e-05	At1g13990	expressed protein
262640_at	1.02895	0.00354441	1.99908	8.19269e-06	At1g62763	invertase/pectin methylesterase inhibitor family protein
262745_at	1.23913	1.74131e-06	1.1406	2.13479e-05	At1g28600	lipase, putative
262811_at	1.50815	0.00030795	1.15586	0.00672019	At1g11700	expressed protein
262875_at	1.1061	1.0858e-07	1.00794	2.67451e-06	At1g64970	expressed protein
262911_s_at	1.71514	0.00124565	1.67535	0.00295115	At1g59860	17.8 kDa class I heat shock protein (HSP17.8-CI)
262930_at	1.4862	1.6814e-05	1.79909	6.58653e-06	At1g65690	harpin-induced protein-related / HIN1-related / harpin-responsive protein-related
262940_at	1.24677	0.000127495	1.14371	0.00078728	At1g79520	cation efflux family protein
263073_at	1.28723	7.4372e-05	1.27254	0.000240067	At2g17500	auxin efflux carrier family protein
263182_at	1.55104	0.000541905	1.70994	0.000470795	At1g05575	expressed protein
263228_at	1.18269	0.00593523	2.07814	6.03981e-05	At1g30700	FAD-binding domain-containing protein
263374_at	1.29082	0.000190745	1.17169	0.00122897	At2g20560	DNAJ heat shock family protein
263379_at	1.54762	1.30855e-05	1.49503	7.05262e-05	At2g40140	zinc finger (CCCH-type) family protein
263475_at	1.17993	0.00334205	1.22121	0.00457028	At2g31945	expressed protein
263478_at	1.22358	0.00011673	1.1262	0.000703239	At2g31880	leucine-rich repeat transmembrane protein kinase, putative
263584_at	1.64778	2.03474e-05	1.5956	0.000102573	At2g17040	no apical meristem (NAM) family protein
263613_at	2.00181	1.41023e-06	1.16471	0.00204148	At2g25250	expressed protein
263783_at	1.53472	0.0103805	1.27706	0.0472221	At2g46400	WRKY family transcription factor
263800_at	2.35183	1.11223e-06	1.37307	0.00172871	At2g24600	ankyrin repeat family protein
263881_at	1.93245	1.3769e-07	1.61795	8.19269e-06	At2g21820	expressed protein
263935_at	2.73267	8.10026e-06	2.22105	0.000285718	At2g35930	U-box domain-containing protein
263972_at	1.18709	0.000532879	1.16002	0.00148933	At2g42760	expressed protein
264000_at	2.52924	3.3243e-06	1.99384	0.000203574	At2g22500	mitochondrial substrate carrier family protein
264005_at	1.5356	0.000150591	1.51305	0.000445875	At2g22470	arabinogalactan-protein (AGP2)
264042_at	1.94435	1.40705e-05	1.22377	0.00426226	At2g03760	steroid sulfotransferase, putative
264217_at	4.42907	4.71614e-15	1.93025	2.93725e-07	At1g60190	armadillo/beta-catenin repeat family protein / U-box domain-containing protein
264261_at	1.2514	0.000276457	1.40682	0.000205763	At1g09240	nicotianamine synthase, putative
264289_at	1.59115	2.67428e-06	1.91917	1.37739e-06	At1g61890	MATE efflux family protein
264299_s_at	1.046	0.00019786	1.00775	0.000711871	At1g78860	curculin-like (mannose-binding) lectin family protein
264400_at	1.96764	8.71756e-05	1.73507	0.000857907	At1g61800	glucose-6-phosphate/phosphate translocator, putative
264434_at	1.64965	8.95247e-05	1.20762	0.00414501	At1g10340	ankyrin repeat family protein
264514_at	2.43405	7.04572e-05	3.39755	4.78069e-06	At1g09500	cinnamyl-alcohol dehydrogenase family / CAD family
264562_at	1.33185	4.88288e-05	1.2161	0.000375269	At1g55760	BTB/POZ domain-containing protein
264580_at	1.74641	0.000285737	1.99207	0.000180668	At1g05340	expressed protein
264636_at	1.05468	0.000385749	1.07517	0.00074865	At1g65490	expressed protein
264655_at	1.71643	2.19516e-07	1.51108	6.62485e-06	At1g09070	C2 domain-containing protein / src2-like protein, putative
264758_at	1.29089	0.0061757	1.20005	0.0168031	At1g61340	F-box family protein
264787_at	1.57024	5.76643e-06	1.61375	1.62552e-05	At2g17840	senescence/dehydration-associated protein-related (ERD7)
264866_at	3.09418	7.08113e-10	2.30823	9.33711e-07	At1g24140	matrixin family protein
264968_at	1.76475	1.86328e-06	1.53581	4.48971e-05	At1g67360	rubber elongation factor (REF) family protein
264989_at	1.37139	2.97425e-07	1.06396	4.0188e-05	At1g27200	expressed protein
265108_s_at	1.37511	3.80784e-06	2.14158	8.27339e-08	At1g62620	flavin-containing monooxygenase family protein / FMO family protein
265119_at	1.9802	1.2813e-06	1.70853	3.75122e-05	At1g62570	flavin-containing monooxygenase family protein / FMO family protein
265184_at	2.15207	1.45295e-05	1.41825	0.00296921	At1g23710	expressed protein
265221_s_at	2.97118	9.43176e-09	1.85208	3.95566e-05	At2g02010	glutamate decarboxylase, putative
265276_at	2.06377	1.86328e-06	1.91743	2.03745e-05	At2g28400	expressed protein
265670_s_at	1.49685	0.00481196	1.71239	0.00291013	At2g32210	expressed protein
265674_at	1.56971	0.00721376	1.94575	0.00231751	At2g32190	expressed protein
265725_at	1.24541	0.00182519	1.82006	0.000100695	At2g32030	GCN5-related N-acetyltransferase (GNAT) family protein
265737_at	1.665	9.87522e-07	1.28187	0.000104998	At2g01180	phosphatidic acid phosphatase family protein / PAP2 family protein
265913_at	2.15641	3.40406e-06	2.65039	1.37739e-06	At2g25625	expressed protein
266037_at	1.82864	1.35731e-08	1.22762	2.08621e-05	At2g05940	protein kinase, putative
266097_at	2.25166	6.54994e-08	1.20906	0.000650692	At2g37970	SOUL heme-binding family protein
266098_at	3.80047	6.49877e-11	4.04076	8.87695e-10	At2g37870	protease inhibitor/seed storage/lipid transfer protein (LTP) family protein
266170_at	1.18772	0.000105453	1.17316	0.000319032	At2g39050	hydroxyproline-rich glycoprotein family protein
266316_at	1.76796	0.000233243	1.82858	0.000406293	At2g27080	harpin-induced protein-related / HIN1-related / harpin-responsive protein-related
266327_at	1.86978	0.00015234	1.82564	0.000490977	At2g46680	homeobox-leucine zipper protein 7 (HB-7) / HD-ZIP transcription factor 7
266368_at	1.60297	0.00013219	2.34408	5.0106e-06	At2g41380	embryo-abundant protein-related
266371_at	1.92531	1.71273e-08	1.28671	2.69805e-05	At2g41410	calmodulin, putative
266413_at	1.3362	3.11027e-06	1.03919	0.000224214	At2g38740	haloacid dehalogenase-like hydrolase family protein
266447_at	1.50669	0.000809655	1.7246	0.000478861	At2g43290	calmodulin-like protein (MSS3)
266462_at	3.39754	3.61705e-11	2.66824	6.63606e-08	At2g47770	benzodiazepine receptor-related
266544_at	1.12584	0.0015733	1.14191	0.00268423	At2g35300	late embryogenesis abundant group 1 domain-containing protein / LEA group 1 domain-containing protein
266545_at	2.56083	8.44349e-05	2.07095	0.00182213	At2g35290	expressed protein
266752_at	2.0906	2.50651e-07	1.33598	0.000278913	At2g47000	multidrug resistant (MDR) ABC transporter, putative
266800_at	3.01365	3.78768e-07	1.5169	0.00316594	At2g22880	VQ motif-containing protein
266832_at	2.21086	1.74615e-05	1.5272	0.00228875	At2g30040	protein kinase family protein
266834_s_at	3.95491	1.74748e-08	3.19365	2.79947e-06	At2g30020	protein phosphatase 2C, putative / PP2C, putative
266901_at	1.745	0.00243403	2.36789	0.000292757	At2g34600	expressed protein
266995_at	1.07428	0.0243888	1.34254	0.00867486	At2g34500	cytochrome P450 family protein
267028_at	1.78154	5.38548e-07	1.73512	4.72761e-06	At2g38470	WRKY family transcription factor
267080_at	1.97203	7.68436e-08	1.80135	2.22815e-06	At2g41190	amino acid transporter family protein
267261_at	1.41171	1.14124e-05	1.39631	4.6735e-05	At2g23120	expressed protein
267293_at	1.57861	1.36119e-07	1.36868	5.95025e-06	At2g23810	senescence-associated family protein
267357_at	1.2652	9.13204e-05	1.25314	0.000278913	At2g40000	expressed protein
267425_at	2.21234	1.23324e-08	1.27867	0.000107088	At2g34810	FAD-binding domain-containing protein
267559_at	1.5608	0.00238177	1.31001	0.0153779	At2g45570	cytochrome P450 76C2, putative (CYP76C2) (YLS6)
267623_at	1.47146	3.43162e-05	1.39768	0.000187736	At2g39650	expressed protein
