# Supplementary material for: Transcriptional Responses of Arabidopsis thaliana during Wilt Disease Caused by the Soil-Borne Phytopathogenic Bacterium, Ralstonia solanacearum
Source: PLoS One. 2008 Jul 2;3(7):e2589. doi: 10.1371/journal.pone.0002589 (PMC2435627; doi:10.1371/journal.pone.0002589)
Supplement: Table S3 — List of genes down-regulated 5 days post inoculation in Col-5/GMI1000 and in Nd-1/ΔPopP2 plants vs. Nd-1/GMI1000 plants (FDR≤0.05 and SLR≤−1) (0.04 MB XLS) [file pone.0002589.s003.xls]

## Sheet: Table_S3
Table_S3.
Average Signal Log Ratios (SLR) of gene expressions; False discovery Rate (FDR).
Probe Set ID	Col-5/GMI1000 vs. Nd-1/GMI1000		Nd-1/DPopP2 vs. Nd-1/GMI1000		Transcript ID	Gene Title
	SLR	FDR	SLR	FDR
246002_at	-1.08733	0.0167798	-1.07241	0.0272369	At5g20740	invertase/pectin methylesterase inhibitor family protein
246275_at	-1.93016	2.0696e-08	-1.65903	1.71589e-06	At4g36540	basic helix-loop-helix (bHLH) family protein
246562_at	-1.80327	2.45927e-05	-1.50808	0.000510568	At5g15580	expressed protein
246919_at	-1.54322	2.76763e-05	-1.20912	0.00108537	At5g25460	expressed protein
247189_at	-1.92216	9.59552e-05	-1.65754	0.00113529	At5g65390	arabinogalactan-protein (AGP7)
247406_at	-2.41635	1.14835e-07	-2.23361	2.44712e-06	At5g62920	two-component responsive regulator / response regulator 6 (ARR6)
247638_at	-1.39668	0.0081281	-1.53228	0.00690243	At5g60490	fasciclin-like arabinogalactan-protein (FLA12)
248074_at	-1.30571	0.00174254	-1.70194	0.000294392	At5g55730	fasciclin-like arabinogalactan-protein (FLA1)
248197_at	-1.42941	3.63417e-05	-1.00158	0.00328427	At5g54190	protochlorophyllide reductase A, chloroplast / PCR A / NADPH-protochlorophyllide oxidoreductase A (PORA)
248419_at	-1.83073	3.95715e-07	-1.08892	0.000769037	At5g51550	phosphate-responsive 1 family protein
248423_at	-1.33123	4.44678e-06	-1.14234	0.000104998	At5g51670	expressed protein
248520_at	-2.80082	2.99493e-11	-1.90441	2.95196e-07	At5g50600	short-chain dehydrogenase/reductase (SDR) family protein
248646_at	-1.06469	0.000791348	-1.05391	0.00185908	At5g49100	expressed protein
248656_at	-1.30175	0.000336419	-1.38	0.000444604	At5g48460	fimbrin-like protein, putative
248681_at	-1.82169	4.32786e-06	-1.54558	0.000114054	At5g48900	pectate lyase family protein
248912_at	-2.16907	0.000315074	-2.26215	0.00048826	At5g45670	GDSL-motif lipase/hydrolase family protein
249037_at	-1.75923	5.9168e-07	-1.62833	8.16723e-06	At5g44130	fasciclin-like arabinogalactan-protein, putative
249167_at	-1.24314	0.000451705	-1.19219	0.00150196	At5g42860	expressed protein
249383_at	-2.27695	5.59536e-06	-1.92757	0.000140287	At5g39860	bHLH protein
249755_at	-2.80225	4.87477e-06	-2.26652	0.000205763	At5g24580	copper-binding family protein
250109_at	-1.24225	0.00801638	-1.36641	0.00665085	At5g15230	gibberellin-regulated protein 4 (GASA4) / gibberellin-responsive protein 4
250155_at	-1.69305	1.51007e-07	-1.19652	6.85474e-05	At5g15160	bHLH family protein
250366_at	-1.48771	0.000414687	-1.50488	0.000876799	At5g11420	expressed protein
250437_at	-2.7092	1.03411e-05	-2.18727	0.000371856	At5g10430	arabinogalactan-protein (AGP4)
250753_at	-1.64796	1.4161e-05	-1.27556	0.000732936	At5g05860	UDP-glucoronosyl/UDP-glucosyl transferase family protein
250857_at	-1.10153	0.000198473	-1.0108	0.00114898	At5g04790	hypothetical protein
250892_at	-1.17012	0.00179084	-1.17304	0.00330134	At5g03760	glycosyl transferase family 2 protein
251195_at	-1.10895	0.00102653	-1.14889	0.00156037	At3g62930	glutaredoxin family protein
251355_at	-1.41894	9.3093e-06	-1.09142	0.000549413	At3g61100	expressed protein
251395_at	-1.32566	5.19127e-05	-1.90686	2.44712e-06	At2g45470	fasciclin-like arabinogalactan-protein (FLA8)
251575_at	-1.71532	4.2266e-06	-1.58793	4.32671e-05	At3g58120	bZIP transcription factor family protein
251665_at	-2.54524	3.08185e-09	-2.0558	9.43812e-07	At3g57040	two-component responsive regulator / response reactor 4 (RR4)
251899_at	-1.38445	0.00193922	-1.3711	0.00393563	At3g54400	aspartyl protease family protein
252220_at	-1.02252	2.71574e-06	-1.00289	1.45963e-05	At3g49940	LOB domain protein 38 / lateral organ boundaries domain protein 38 (LBD38)
252322_at	-1.03059	0.000875125	-1.08188	0.0012253	At3g48550	expressed protein
252374_at	-2.89774	5.90519e-09	-2.25419	2.22815e-06	At3g48100	two-component responsive regulator / response regulator 5 (ARR5) / response reactor 2 (RR2)
252972_at	-2.17972	1.04312e-08	-1.75315	2.22815e-06	At4g38840	auxin-responsive protein, putative
253207_at	-1.5944	1.22292e-06	-1.48229	1.38611e-05	At4g34770	auxin-responsive family protein
253255_at	-2.28522	2.01199e-08	-1.89227	2.44712e-06	At4g34760	auxin-responsive family protein
253270_at	-1.2345	0.00294126	-1.07097	0.0145534	At4g34160	cyclin delta-3 (CYCD3)
253617_at	-1.07998	0.00114235	-1.04803	0.00289247	At4g30410	expressed protein
254110_at	-1.32509	4.52594e-05	-1.18313	0.000439377	At4g25260	invertase/pectin methylesterase inhibitor family protein
254221_at	-1.26223	1.73886e-05	-1.43528	1.3543e-05	At4g23820	glycoside hydrolase family 28 protein / polygalacturonase (pectinase) family protein
254363_at	-1.04828	0.00689994	-1.40338	0.00118054	At4g22010	multi-copper oxidase type I family protein
254785_at	-2.14548	1.9805e-06	-2.32286	3.69895e-06	At4g12730	fasciclin-like arabinogalactan-protein (FLA2)
254789_at	-1.26055	0.00156429	-1.31118	0.00218361	At4g12880	plastocyanin-like domain-containing protein
254815_at	-1.14029	0.000129555	-1.30051	8.97926e-05	At4g12420	multi-copper oxidase, putative (SKU5)
254820_s_at	-1.3161	0.00386857	-1.35869	0.00535122	At4g12510	protease inhibitor/seed storage/lipid transfer protein (LTP) family protein
255417_at	-1.65444	2.31592e-05	-1.25375	0.00129057	At4g03190	F-box family protein (FBL18)
255774_at	-1.19117	0.000204055	-1.063	0.00149451	At1g18620	expressed protein
255856_at	-1.04615	0.000240118	-1.31472	5.36526e-05	At1g66940	protein kinase-related
255962_at	-1.30774	0.000185224	-1.05131	0.00323161	At1g22335	expressed protein
256237_at	-2.23916	9.1015e-06	-2.05869	8.97926e-05	At3g12610	DNA-damage-repair/toleration protein, putative (DRT100)
256299_at	-2.154	2.01163e-07	-1.68422	2.67387e-05	At1g69530	expansin, putative (EXP1)
257516_at	-1.76215	5.76643e-06	-1.61381	6.29535e-05	At1g69040	ACT domain containing protein (ACR4)
257701_at	-1.59283	0.0015567	-1.2658	0.0159332	At3g12710	methyladenine glycosylase family protein
258003_at	-1.20443	8.36281e-05	-1.71106	4.72761e-06	At3g29030	expansin, putative (EXP5)
258054_at	-1.51642	7.80924e-07	-1.36767	1.38611e-05	At3g16240	delta tonoplast integral protein (delta-TIP)
258055_at	-1.0156	0.0144624	-1.14013	0.0103779	At3g16250	ferredoxin-related
258250_at	-1.02052	0.000206443	-1.08809	0.00027404	At3g15850	fatty acid desaturase family protein
258332_at	-1.26424	0.00095068	-1.02906	0.00958752	At3g16180	proton-dependent oligopeptide transport (POT) family protein
258399_at	-1.20291	1.15246e-05	-1.11479	0.000102573	At3g15540	auxin-responsive protein / indoleacetic acid-induced protein 19 (IAA19)
258468_at	-1.62605	1.26672e-06	-1.42445	3.04444e-05	At3g06070	expressed protein
258552_at	-1.1632	6.21176e-05	-1.14688	0.000209515	At3g07010	pectate lyase family protein
258589_at	-1.60068	0.00384707	-1.99032	0.00117891	At3g04290	GDSL-motif lipase/hydrolase family protein
258736_at	-1.0253	0.00182985	-1.00886	0.00391693	At3g05900	neurofilament protein-related
258750_at	-1.11499	4.92846e-06	-1.04124	4.48971e-05	At3g05910	pectinacetylesterase, putative
258751_at	-1.72327	0.00443819	-2.03214	0.00213007	At3g05890	hydrophobic protein (RCI2B) / low temperature and salt responsive protein (LTI6B)
259358_at	-1.31014	3.16032e-05	-1.19599	0.000270059	At1g13250	glycosyl transferase family 8 protein
259391_s_at	-1.34409	0.00525176	-1.54653	0.0030531	At1g06350	fatty acid desaturase family protein
259398_at	-1.29075	0.000845839	-1.02072	0.0108232	At1g17700	prenylated rab acceptor (PRA1) family protein
259466_at	-3.45194	6.49442e-10	-2.67039	5.2354e-07	At1g19050	two-component responsive regulator / response regulator 7 (ARR7)
259664_at	-1.75995	6.09097e-05	-2.16024	1.83011e-05	At1g55330	arabinogalactan-protein (AGP21)
259680_at	-2.02554	2.79932e-06	-1.30747	0.00129039	At1g77690	amino acid permease, putative
259736_at	-1.32089	0.00310118	-1.59605	0.00120927	At1g64390	endo-1,4-beta-glucanase, putative / cellulase, putative
259783_at	-1.45153	1.76783e-05	-1.03281	0.00185818	At1g29510	auxin-responsive protein, putative
259786_at	-1.1516	0.000793125	-1.93028	6.6763e-06	At1g29660	GDSL-motif lipase/hydrolase family protein
259790_s_at	-2.12869	1.9603e-07	-1.81075	8.93185e-06	At1g29430	auxin-responsive family protein
259801_at	-2.47348	0.0002354	-2.30458	0.00114898	At1g72230	plastocyanin-like domain-containing protein
260221_at	-1.66452	0.00268534	-1.58068	0.0072137	At1g74670	gibberellin-responsive protein, putative
260944_at	-1.28507	0.000245658	-1.16403	0.00151121	At1g45130	beta-galactosidase, putative / lactase, putative
261226_at	-1.91562	1.5843e-06	-1.70072	3.19827e-05	At1g20190	expansin, putative (EXP11)
261639_at	-1.14264	0.000678365	-1.32163	0.000368875	At1g50010	tubulin alpha-2/alpha-4 chain (TUA2)
261825_at	-2.78458	2.97089e-07	-2.59576	4.78069e-06	At1g11545	xyloglucan:xyloglucosyl transferase, putative / xyloglucan endotransglycosylase, putative
261975_at	-1.23671	0.00266982	-1.04515	0.0159332	At1g64640	plastocyanin-like domain-containing protein
262978_at	-2.75846	3.1388e-05	-2.6175	0.000176267	At1g75780	tubulin beta-1 chain (TUB1)
263133_at	-1.73514	1.38868e-06	-1.24358	0.000280237	At1g78450	SOUL heme-binding family protein
263236_at	-2.575	7.73289e-10	-2.23887	1.25339e-07	At1g10470	two-component responsive regulator / response regulator 4 (ARR4)
263431_at	-1.63409	0.000162649	-1.9533	6.48216e-05	At2g22170	lipid-associated family protein
263628_at	-1.52184	0.000222903	-1.51199	0.000582107	At2g04780	fasciclin-like arabinogalactan-protein (FLA7)
263656_at	-1.57139	5.13971e-07	-1.51469	4.89838e-06	At1g04240	auxin-responsive protein / indoleacetic acid-induced protein 3 (IAA3)
263841_at	-1.17346	0.00227373	-1.28141	0.00208802	At2g36870	xyloglucan:xyloglucosyl transferase, putative / xyloglucan endotransglycosylase, putative
263979_at	-2.59017	6.29439e-05	-1.44326	0.0224875	At2g42840	protodermal factor 1 (PDF1)
263981_at	-1.61014	7.83856e-06	-1.56892	4.05632e-05	At2g42870	expressed protein
264016_at	-1.46936	4.49484e-05	-1.09347	0.00228893	At2g21220	auxin-responsive protein, putative
264025_at	-1.41177	0.000362449	-1.32733	0.00149479	At2g21050	amino acid permease, putative
264100_at	-1.61761	0.00091683	-1.05727	0.036657	At1g78970	lupeol synthase (LUP1) / 2,3-oxidosqualene-triterpenoid cyclase
264342_at	-3.39084	1.90997e-06	-2.19415	0.000979772	At1g12080	expressed protein
264611_at	-1.55154	3.24775e-05	-1.36065	0.000406293	At1g04680	pectate lyase family protein
264672_at	-1.70007	3.27669e-05	-1.87375	3.75122e-05	At1g09750	chloroplast nucleoid DNA-binding protein-related
265042_at	-1.66054	4.67333e-07	-1.65163	2.91015e-06	At1g04040	acid phosphatase class B family protein
265066_at	-1.14689	7.45601e-05	-1.95841	4.50738e-07	At1g03870	fasciclin-like arabinogalactan-protein (FLA9)
265067_at	-1.6233	0.000865295	-1.58811	0.00216638	At1g03850	glutaredoxin family protein
265116_at	-1.53237	0.000404268	-1.15991	0.00882953	At1g62480	vacuolar calcium-binding protein-related
265342_at	-1.39206	7.85336e-06	-1.57583	6.62485e-06	At2g18300	basic helix-loop-helix (bHLH) family protein
265400_at	-1.15844	0.00283355	-1.86915	5.59863e-05	At2g10940	protease inhibitor/seed storage/lipid transfer protein (LTP) family protein
265443_at	-1.04815	0.00190184	-1.345	0.000383452	At2g20750	beta-expansin, putative (EXPB1)
265656_at	-1.9979	0.000143187	-1.79874	0.00105078	At2g13820	protease inhibitor/seed storage/lipid transfer protein (LTP) family protein
266215_at	-1.93058	4.20196e-07	-2.14539	7.86082e-07	At2g06850	xyloglucan:xyloglucosyl transferase / xyloglucan endotransglycosylase / endo-xyloglucan transferase (EXT) (EXGT-A1)
266295_at	-1.21201	0.000504943	-1.23207	0.000991833	At2g29550	tubulin beta-7 chain (TUB7)
266372_at	-1.06754	5.82239e-05	-1.09549	0.00013052	At2g41310	two-component responsive regulator / response reactor 3 (RR3)
266588_at	-1.5031	0.000127495	-1.5841	0.000196767	At2g14890	arabinogalactan-protein (AGP9)
266865_at	-1.6006	7.55823e-07	-1.81828	9.43812e-07	At2g29980	omega-3 fatty acid desaturase, endoplasmic reticulum (FAD3)
266873_at	-1.0244	0.000542341	-1.10625	0.000583798	At2g44740	cyclin family protein
266956_at	-1.05585	0.000299212	-1.02857	0.000937509	At2g34510	expressed protein
267158_at	-1.58005	2.18137e-05	-1.53256	0.000104998	At2g37640	expansin, putative (EXP3)
267344_at	-1.0618	0.00214569	-1.0258	0.00522476	At2g44230	expressed protein
267595_at	-1.18118	0.0355804	-1.42644	0.0170196	At2g32990	glycosyl hydrolase family 9 protein
