# Supplementary material for: Transcriptional Responses of Arabidopsis thaliana during Wilt Disease Caused by the Soil-Borne Phytopathogenic Bacterium, Ralstonia solanacearum
Source: PLoS One. 2008 Jul 2;3(7):e2589. doi: 10.1371/journal.pone.0002589 (PMC2435627; doi:10.1371/journal.pone.0002589)
Supplement: Table S5 — List of genes specifically up-regulated 5 days post inoculation in diseased Col-5 plants (A) or in diseased Nd-1 plants (B). These genes were selected manually from the initial list of 152 (Nd-1 specific) or 56 (Col-5 specific) genes. C. List of genes down-regulated 5 days post inoculation in diseased Col-5 plants. 19 genes were manually selected from the initial list of 317. (0.04 MB XLS) [file pone.0002589.s005.xls]

## Sheet: Table_S5
Table_S5 A.
Probe Set ID	Col-5/GMI1000 vs. Nd-1/GMI1000		Nd-1/DPopP2 vs. Nd-1/GMI1000		Transcript ID	Gene Title
	SLR	FDR	SLR	FDR
245250_at	3.8198	1.8831e-10	0.9827	0.0156135	At4g17490	ethylene-responsive element-binding protein, putative
245445_at	1.14474	0.00018524	0.259452	0.528144	At4g16750	DRE-binding transcription factor, putative
245448_at	3.95361	2.18015e-15	0.166306	0.617023	At4g16860	disease resistance protein (TIR-NBS-LRR class), putative
245449_at	2.70648	1.19868e-09	-0.0190459	0.981976	At4g16870	---
245450_at	1.15961	3.19289e-05	-0.0103367	0.988454	At4g16880	disease resistance protein-related
245451_at	3.01712	1.37257e-10	0.147242	0.790131	At4g16890	disease resistance protein (TIR-NBS-LRR class), putative
245453_at	1.04907	4.39471e-06	-0.000840811	0.998801	At4g16900	disease resistance protein (TIR-NBS-LRR class), putative
245638_s_at	3.40852	1.08372e-11	-0.0438407	0.951104	At1g24996	expressed protein
246260_at	2.5099	2.16755e-09	0.0447138	0.949192	At1g31820	amino acid permease family protein
246393_at	1.23295	3.12631e-05	0.0871028	0.876699	At1g58150	hypothetical protein
246405_at	1.18263	0.000937152	-0.033471	0.969697	At1g57630	disease resistance protein (TIR class), putative
247413_at	1.24995	0.00464232	0.226122	0.781645	At5g63020	disease resistance protein (CC-NBS-LRR class), putative
248415_at	1.6017	3.90757e-08	-0.0531645	0.912941	At5g51620	expressed protein
248657_at	3.62756	6.51919e-15	0.18402	0.548544	At5g48570	peptidyl-prolyl cis-trans isomerase, putative / FK506-binding protein, putative
248934_at	1.46256	9.35433e-08	0.234278	0.385279	At5g46080	protein kinase family protein
249490_s_at	1.48369	8.22636e-06	-0.158982	0.760677	At5g39110	germin-like protein, putative
250063_at	2.47179	9.01541e-12	-0.133478	0.700412	At5g17880	disease resistance protein (TIR-NBS-LRR class), putative
250755_at	2.01395	6.79658e-11	-0.290222	0.182819	At5g05750	DNAJ heat shock N-terminal domain-containing protein
251438_s_at	3.38355	1.45497e-12	0.0989624	0.850735	At3g59930	expressed protein
252170_at	5.28096	2.90672e-15	0.215732	0.641638	At3g50480	broad-spectrum mildew resistance RPW8 family protein
252346_at	3.87061	2.98153e-09	0.0650472	0.953511	At3g48650	pseudogene, At14a-related protein
252368_at	3.17634	2.53756e-09	0.66503	0.0988048	At3g48520	cytochrome P450 family protein
254251_at	2.3825	1.4909e-07	-0.0741477	0.926308	At4g23300	protein kinase family protein
254377_at	1.83813	0.00227712	0.00235137	0.998938	At4g21650	subtilase family protein
254741_s_at	1.27725	2.3342e-05	0.0158672	0.983911	At4g13900	pseudogene, similar to NL0D
254852_at	1.87037	8.11106e-10	0.0579938	0.894855	At4g12020	protein kinase family protein
255181_at	1.26178	4.20196e-07	0.111367	0.754847	At4g08110	CACTA-like transposase family (Ptta/En/Spm)
255437_at	1.63393	1.41142e-05	0.144087	0.824215	At4g03060	2-oxoglutarate-dependent dioxygenase, putative (AOP2)
255546_at	1.2178	1.74496e-05	-0.102029	0.838722	At4g01910	DC1 domain-containing protein
255941_at	1.34702	3.0448e-05	0.385845	0.271901	At1g20350	mitochondrial import inner membrane translocase subunit Tim17, putative
255942_at	1.04351	0.000282974	-0.143073	0.776569	At1g22360	UDP-glucoronosyl/UDP-glucosyl transferase family protein
256526_at	2.49775	1.31309e-06	0.561322	0.276042	At1g66090	disease resistance protein (TIR-NBS class), putative
256601_s_at	2.82492	5.12658e-07	0.00767723	0.995126	At3g28290	integrin-related protein 14a
257476_at	1.51634	5.61942e-07	0.169832	0.667076	At1g80960	F-box protein-related
257540_at	2.43402	6.72509e-06	0.273566	0.737051	At3g21520	expressed protein
257690_at	2.47927	3.08379e-07	0.089844	0.916423	At3g12830	auxin-responsive family protein
258059_at	2.75489	9.09546e-08	0.0175273	0.987227	At3g29035	no apical meristem (NAM) family protein
258277_at	1.97057	1.37623e-05	0.134675	0.872183	At3g26830	cytochrome P450 71B15, putative (CYP71B15)
258424_at	1.08915	1.52141e-05	-0.00504382	0.993577	At3g16750	expressed protein
259619_at	1.19967	3.00071e-06	0.162918	0.629781	At1g42980	formin homology 2 domain-containing protein / FH2 domain-containing protein
259934_at	1.71682	1.2813e-06	0.00677373	0.993317	At1g71340	glycerophosphoryl diester phosphodiesterase family protein
260135_at	1.36564	0.000119396	0.404503	0.323796	At1g66400	calmodulin-related protein, putative
260706_at	2.65561	3.22423e-10	0.204485	0.629588	At1g32350	alternative oxidase, putative
261804_at	2.56079	3.64635e-10	-0.173275	0.692223	At1g30530	UDP-glucoronosyl/UDP-glucosyl transferase family protein
262010_at	3.25498	4.45675e-13	0.0582679	0.91172	At1g35612	expressed protein
262153_at	1.24349	0.000333809	-0.0188184	0.984079	At1g52710	cytochrome c oxidase-related
262910_at	1.06345	0.000222903	-0.0919264	0.871468	At1g59710	expressed protein
264346_at	1.19383	0.000201411	0.0779238	0.908579	At1g12010	1-aminocyclopropane-1-carboxylate oxidase, putative / ACC oxidase, putative
264459_at	1.05459	4.46754e-05	-0.0638142	0.901963	At1g10160	non-LTR retrotransposon family (LINE)
264835_at	2.94721	1.11419e-10	-0.134036	0.803763	At1g03550	secretory carrier membrane protein (SCAMP) family protein
264958_at	3.64597	1.19509e-13	0.0489232	0.930477	At1g76960	expressed protein
265297_at	1.57642	5.27219e-07	0.0383949	0.950613	At2g14080	disease resistance protein (TIR-NBS-LRR class), putative
265698_at	4.48219	2.88682e-13	-0.0779886	0.911902	At2g32160	expressed protein
266155_at	3.21646	5.39753e-11	-0.136105	0.811167	At1g64950	cytochrome P450, putative
266782_at	2.70096	1.6837e-09	-0.19387	0.70191	At2g29120	glutamate receptor family protein (GLR2.7)
267341_at	1.96668	2.11789e-08	0.0724401	0.896634	At2g44200	expressed protein
Table_S5 B.
Probe Set ID	Col-5/GMI1000 vs. Nd-1/GMI1000		Nd-1/DPopP2 vs. Nd-1/GMI1000		Transcript ID	Gene Title
	SLR	FDR	SLR	FDR
245677_at	0.248539	0.617282	1.02377	0.00789327	At1g56660	expressed protein
246228_at	-0.0190915	0.979932	1.26878	0.000541502	At4g36430	peroxidase, putative
246464_at	-0.819372	0.005063	1.955	1.37739e-06	At5g16980	NADP-dependent oxidoreductase, putative
247215_at	0.216618	0.586148	1.06969	0.00114379	At5g64905	expressed protein
247297_at	-0.216546	0.708698	1.27844	0.00239824	At5g64100	peroxidase, putative
249111_at	0.0711677	0.91322	1.14843	0.00208802	At5g43770	proline-rich family protein
252395_at	-1.00392	0.000148915	0.811194	0.00267238	At3g47950	ATPase, plasma membrane-type, putative / proton pump, putative
254598_at	-0.1298	0.793029	1.04014	0.00166356	At4g18990	xyloglucan:xyloglucosyl transferase, putative
256569_at	0.00520704	0.995179	1.24758	0.000574587	At3g19550	expressed protein
263754_at	0.0247823	0.982573	1.21064	0.0146905	At2g21510	DNAJ heat shock N-terminal domain-containing protein
266992_at	0.102676	0.827125	1.06262	0.000563669	At2g39200	seven transmembrane MLO family protein / MLO-like protein 12 (MLO12)
267101_at	-0.0301383	0.975724	1.72537	0.000478861	At2g41480	peroxidase, putative
Table_S5 C.
Probe Set ID	Col-5/GMI1000 vs. Nd-1/GMI1000		Nd-1/DPopP2 vs. Nd-1/GMI1000		Transcript ID	Gene Title
	SLR	FDR	SLR	FDR
246272_at	-1.26991	3.35375e-05	0.0463368	0.944433	At4g37150	esterase, putative
246703_at	-1.58137	6.72134e-07	-0.285673	0.393431	At5g28080	protein kinase family protein
247239_at	-1.70902	5.24183e-07	-0.0830528	0.887151	At5g64640	pectinesterase family protein
247955_at	-1.08059	1.55327e-05	-0.892203	0.000411427	At5g56950	nucleosome assembly protein (NAP), putative
248371_at	-1.2162	9.78407e-05	-0.936069	0.00291082	At5g51810	gibberellin 20-oxidase, putative
249422_at	-1.18304	7.55823e-07	-0.81501	0.000278913	At5g39760	zinc finger homeobox protein-related / ZF-HD homeobox protein-related
249955_at	-1.1774	2.32996e-05	-0.459268	0.0933971	At5g18840	sugar transporter, putative
252345_at	-2.5844	7.86897e-06	0.430107	0.559123	At3g48640	expressed protein
252555_at	-1.04747	8.10796e-06	-0.501951	0.021052	At3g45940	alpha-xylosidase, putative
254430_at	-1.20833	2.12359e-06	0.0467856	0.922663	At4g20820	FAD-binding domain-containing protein
256589_at	-2.87614	2.10068e-07	0.392759	0.526504	At3g28740	cytochrome P450 family protein
256702_at	-1.12417	0.000392294	0.348863	0.365072	At3g30380	expressed protein
258327_at	-1.21037	0.011978	-0.0402891	0.97389	At3g22640	cupin family protein
259385_at	-2.40627	3.88092e-08	-0.515837	0.164713	At1g13470	expressed protein
259563_s_at	-1.60125	8.0772e-07	-0.192919	0.643798	At1g20590	cyclin, putative
260547_at	-2.42228	2.70248e-10	-0.541709	0.0402335	At2g43550	trypsin inhibitor, putative
261449_at	-2.02361	1.15619e-06	0.256661	0.629322	At1g21120	O-methyltransferase, putative
263032_at	-1.71286	1.59606e-05	-0.208276	0.732894	At1g23850	expressed protein
266330_at	-1.44967	5.12169e-08	0.525741	0.0134371	At2g01530	major latex protein-related / MLP-related
