# Supplementary material for: Transcriptional Responses of Arabidopsis thaliana during Wilt Disease Caused by the Soil-Borne Phytopathogenic Bacterium, Ralstonia solanacearum
Source: PLoS One. 2008 Jul 2;3(7):e2589. doi: 10.1371/journal.pone.0002589 (PMC2435627; doi:10.1371/journal.pone.0002589)
Supplement: Table S6 — List of primers used for Quantitative RT-PCR experiments. (0.02 MB XLS) [file pone.0002589.s006.xls]

## Sheet: Table_S6
Table_S6.
Gene Title	AGI identifier	Forward (5'-3')	Reverse (5'-3')
protein phosphatase 2C, putative / PP2C, putative	At3g11410	CATGTCTAGAGCAATTGGTGATAA	CTCTTCCTCAAGTCAACCACAA
Rieske (2Fe-2S) domain-containing protein	At3g44880	TTGGTGGCAGGTTGTACCAA	ATCTATCTAGCATCTGACGCTT
ATPase, plasma membrane-type, putative / proton pump, putative	At3g47950	GCTGTGGCGTACCAGGAT	GAGACCCACAAATTGCCAAG
ethylene-responsive element-binding protein, putative	At4g17490	TCGTGGCCTGTACAACAAAC	GGCTTGGGAGGAATGCTT
basic helix-loop-helix (bHLH) family protein	At4g36540	AAGCCACCGACAGACATAGC	TCTTGTAGACATTTCATCTTCTTGC
protein phosphatase 2C ABI1 / abscisic acid-insensitive 1 (ABI1)	At4g26080	CGCTAACTGCGGTGACTCTA	CCTCGCAGCTTCATCTTCTC
NADP-dependent oxidoreductase, putative	At5g16980	TGGGGAAACCTAATCCTTCC	CACTCCGTACCCTTCTATTGGT
expressed protein	At5g25460	CCGTCGTGTCTTTCTTCCTT	TCACGAGTCTCCGTTTGGTAA
peroxidase-related	At5g51890	GAGATGTGGTCACCCTGTCC	TGTATCAGTTGAGAAACATTGAACG
protein phosphatase 2C ABI2 / abscisic acid-insensitive 2 (ABI2)	At5g57050	TGTCTCAACGATTCCTAGATTCC	TCACGACAATAATTCGCTACCTGAG
protein phosphatase 2C, putative	At5g59220	GTTCCCATGTAGCGATGAAATGTAG	AAGCTACGCGCCATTGAC
dehydrin (RAB18)	At5g66400	GGCTTGGGAGGAATGCTT	CCTCCTCCCTCCTTGTCC
serine/threonine protein phosphatase 2A (PP2A)	At1g13320	GACCGGAGCCAACTAGGAC	AAAACTTGGTAACTTTTCCAGCA
ACTIN 2/7	At5g09810	GTGGTCGTACAACCGGTATT	AAGGATAGCATGAGGAAGAGCA
glyceraldehyde-3-phosphate dehydrogenase GAPC-2	At1g13440	ATCAAGAAGGCCATCAAGGA	CCTCAGTGTATCCCAAAATTCC
