# Supplementary material for: Transcriptional Responses of Arabidopsis thaliana during Wilt Disease Caused by the Soil-Borne Phytopathogenic Bacterium, Ralstonia solanacearum
Source: PLoS One. 2008 Jul 2;3(7):e2589. doi: 10.1371/journal.pone.0002589 (PMC2435627; doi:10.1371/journal.pone.0002589)
Supplement: Table S7 — List of Arabidopsis knockout lines tested for their response towards R. solanacearum. Up- and down-regulated genes 5 days post inoculation in both compatible interactions (Col-5/GMI1000 and Nd-1/ΔPopP2) versus the incompatible one (Nd-1/GMI1000) (A and B, respectively). (0.03 MB XLS) [file pone.0002589.s007.xls]

## Sheet: Table_S7
Table_S7. A.
SALK_Line	AGI	Gene Title
SALK_044189c	At1g02400	gibberellin 2-oxidase, putative / GA2-oxidase, putative
SALK_062834c	At1g05575	expressed protein
SALK_149747c	At1g17745	D-3-phosphoglycerate dehydrogenase / 3-PGDH
SALK_005099	At1g32450	proton-dependent oligopeptide transport (POT) family protein
SALK_075758	At1g53100	glycosyltransferase family 14 protein / core-2/I-branching enzyme family protein
SALK_101144	At1g56600	galactinol synthase, putative
SALK_152961c	At1g59860	17.8 kDa class I heat shock protein (HSP17.8-CI)
SALK_056925c	At1g59860	17.8 kDa class I heat shock protein (HSP17.8-CI)
SALK_083767c	At1g61890	MATE efflux family protein
SALK_130005c	At1g66500	zinc finger (C2H2-type) family protein
SALK_020158c	At1g69260	expressed protein
SALK_113804	At2g17220	putative protein kinase contains a protein kinase domain profile
SALK_003982c	At2g20560	DNAJ heat shock family protein
SALK_051100c	At2g20560	DNAJ heat shock family protein
SALK_025730c	At2g22470	arabinogalactan-protein (AGP2)
SALK_133841c	At2g35930	U-box domain-containing protein
SALK_088253c	At3g12580	heat shock protein 70, putative / HSP70, putative
SALK_019563	At3g17520	late embryogenesis abundant domain-containing protein / LEA domain-containing protein
SALK_070336c	At3g44260	CCR4-NOT transcription complex protein, putative
SALK_015561	At4g10960	lipase class 3 family protein
SALK_034157	At4g23810	WRKY family transcription factor
SALK_142539c	At4g24380	expressed protein
SALK_094382	At4g25000	alpha-amylase, putative / 1,4-alpha-D-glucan glucanohydrolase, putative
SALK_040058c	At4g34135	UDP-glucoronosyl/UDP-glucosyl transferase family protein
SALK_005082	At5g01520	zinc finger (C3HC4-type RING finger) family protein
SALK_053790	At5g01520	zinc finger (C3HC4-type RING finger) family protein
SALK_106743	At5g01520	zinc finger (C3HC4-type RING finger) family protein
SALK_150356c	At5g24590	turnip crinkle virus-interacting protein / TCV-interacting protein (TIP)
SALK_146066c	At5g25610	dehydration-responsive protein (RD22)
SALK_036318c	At5g45380	sodium:solute symporter family protein
SALK_040674	At5g45380	sodium:solute symporter family protein
SALK_142672c	At5g59220	protein phosphatase 2C, putative / PP2C, putative
SALK_009291c	At5g63130	octicosapeptide/Phox/Bem1p (PB1) domain-containing protein
SALK_125386	At5g64310	arabinogalactan-protein (AGP1)
SALK_133788c	At5g65300	expressed protein
Table_S7. B.
SALK_Line	AGI	Gene Title
SALK_006668	At1g10470	two-component responsive regulator / response regulator 4 (ARR4)
SALK_063722	At1g64390	endo-1,4-beta-glucanase, putative / cellulase, putative
SALK_036316	At1g69530	expansin, putative (EXP1)
SALK_036755c	At1g75780	tubulin beta-1 chain (TUB1)
SALK_092992	At2g06850	xyloglucan:xyloglucosyl transferase / xyloglucan endotransglycosylase
SALK_141852c	At2g45470	fasciclin-like arabinogalactan-protein (FLA8)
SALK_107941c	At2g45470	fasciclin-like arabinogalactan-protein (FLA8)
SALK_053318	At3g57040	two-component responsive regulator / response reactor 4 (RR4)
SALK_010205	At5g05860	UDP-glucoronosyl/UDP-glucosyl transferase family protein
SALK_132432	At5g62920	two-component responsive regulator / response regulator 6 (ARR6)
